# Supplementary material for: Gene co-expression network analysis reveals coordinated regulation of three characteristic secondary biosynthetic pathways in tea plant (Camellia sinensis)
Source: BMC Genomics. 2018 Aug 15;19:616. doi: 10.1186/s12864-018-4999-9 (PMC6094456; doi:10.1186/s12864-018-4999-9)
Supplement: Supplementary file 2 — Modules significantly (p < 0.05) correlated with characteristic components in tea. (XLSX 11 kb) [file 12864_2018_4999_MOESM2_ESM.xlsx]

## Sheet: Additional file 2
	C	GC	EC	EGC	ECG	EGCG	TotalCatechins	Theanine	Caffeine
steelblue	0.73
blue	0.91	0.87	0.88	0.72
salmon	0.71		0.72
greenyellow	0.71
saddlebrown	0.71	0.75	0.7						0.69
darkmagenta		0.67
midnightblue		0.67	0.66
red				0.68
green					0.76	0.82			0.9
darkorange						0.65
royalblue						0.65			0.59
magenta						0.65			0.72
white						0.85			0.67
paleturquoise						0.71	-0.61		0.64
darkred						-0.68
darkturquoise							0.65
lightgreen							-0.88
turquoise							-0.71
lightcyan								0.8
yellow								0.97
