# Supplementary material for: Gene co-expression network analysis reveals coordinated regulation of three characteristic secondary biosynthetic pathways in tea plant (Camellia sinensis)
Source: BMC Genomics. 2018 Aug 15;19:616. doi: 10.1186/s12864-018-4999-9 (PMC6094456; doi:10.1186/s12864-018-4999-9)
Supplement: Supplementary file 3 — Functional analysis of unigenes in blue, red and magenta modules enriched in the photosynthesis pathway. (XLSX 12 kb) [file 12864_2018_4999_MOESM3_ESM.xlsx]

## Sheet: Additional file 3
KO	KO definition	Number of genes in photosynthesis pathway	Number of genes in final assembled data sets	p-value	FDR
K02639	ferredoxin	11	22	1.66115e-22	6.47849e-21
K02717	photosystem II oxygen-evolving enhancer protein 2	10	28	2.29964e-19	4.48429e-18
K02716	photosystem II oxygen-evolving enhancer protein 1	5	5	6.51488e-12	8.46934e-11
K02641	ferredoxin--NADP+ reductase [EC:1.18.1.2]	5	12	1.58254e-10	1.54297e-09
K02636	cytochrome b6-f complex iron-sulfur subunit [EC:1.10.9.1]	4	4	9.66001e-10	7.53481e-09
K08901	photosystem II oxygen-evolving enhancer protein 3	4	4	9.66001e-10	6.279e-09
K03542	photosystem II 22kDa protein	4	6	2.88931e-09	1.60976e-08
K02723	photosystem II PsbY protein	3	3	1.45658e-07	7.10081e-07
K02721	photosystem II PsbW protein	3	4	2.54538e-07	1.103e-06
K03541	photosystem II 10kDa protein	3	5	4.06681e-07	1.58606e-06
K08903	photosystem II 13kDa protein	3	5	4.06681e-07	1.44187e-06
K02115	F-type H+-transporting ATPase subunit gamma	3	6	6.09154e-07	1.97975e-06
K08902	photosystem II Psb27 protein	2	2	2.28019e-05	6.84056e-05
K02111	F-type H+-transporting ATPase subunit alpha [EC:3.6.3.14]	2	2	2.28019e-05	6.35195e-05
K02712	photosystem II PsbK protein	2	2	2.28019e-05	5.92849e-05
K02113	F-type H+-transporting ATPase subunit delta	2	2	2.28019e-05	5.55796e-05
K02695	photosystem I subunit VI	2	4	5.68589e-05	0.000130441
K02689	photosystem I P700 chlorophyll a apoprotein A1	2	4	5.68589e-05	0.000123194
K02693	photosystem I subunit IV	1	1	0.00392165	0.0080497
K02697	photosystem I subunit IX	1	1	0.00392165	0.00764722
K02638	plastocyanin	1	1	0.00392165	0.00728306
K08905	photosystem I subunit V	1	1	0.00392165	0.00695201
K02714	photosystem II PsbM protein	1	1	0.00392165	0.00664975
K02694	photosystem I subunit III	1	1	0.00392165	0.00637268
K02112	F-type H+-transporting ATPase subunit beta [EC:3.6.3.14]	1	1	0.00392165	0.00611777
K02707	photosystem II cytochrome b559 subunit alpha	1	1	0.00392165	0.00588247
K08906	cytochrome c6	1	1	0.00392165	0.0056646
K02698	photosystem I subunit X	1	1	0.00392165	0.0054623
K02699	photosystem I subunit XI	1	1	0.00392165	0.00527394
K02701	photosystem I subunit PsaN	1	1	0.00392165	0.00509814
K14332	photosystem I subunit PsaO	1	1	0.00392165	0.00493369
K02634	apocytochrome f	1	1	0.00392165	0.00477951
K02705	photosystem II CP43 chlorophyll apoprotein	1	1	0.00392165	0.00463468
K02692	photosystem I subunit II	1	2	0.00587677	0.006741
K17787	altered inheritance of mitochondria protein 5	1	2	0.00587677	0.0065484
K05575	NAD(P)H-quinone oxidoreductase subunit 4 [EC:1.6.5.3]	1	3	0.00782809	0.00848043
K02703	photosystem II P680 reaction center D1 protein	1	4	0.00977562	0.010304
K02109	F-type H+-transporting ATPase subunit b	1	6	0.0136594	0.0140188
K02704	photosystem II CP47 chlorophyll apoprotein	1	8	0.017528	0.017528
