# Supplementary material for: Gene co-expression network analysis reveals coordinated regulation of three characteristic secondary biosynthetic pathways in tea plant (Camellia sinensis)
Source: BMC Genomics. 2018 Aug 15;19:616. doi: 10.1186/s12864-018-4999-9 (PMC6094456; doi:10.1186/s12864-018-4999-9)
Supplement: Supplementary file 5 — Unigene IDs and primer sequences for selected transcripts used for qPCR validation. (XLSX 9 kb) [file 12864_2018_4999_MOESM5_ESM.xlsx]

## Sheet: Additional file 5
GeneID	Gene	F-primer (5'-3')	R-primer (5'-3')	E	R2
CL1326.Contig1_All	GS1	GTAGTAGACGCACACGCTCACAAT	GCCATCCAAGGATAACTCAGATCCATAC	0.997	0.992
Unigene22464_All	GS2	CGCTATTGAGAGTAAGAGACGTGATGAT	AGAACAACAACAACATACTCCACAGGT	1.036	0.997
Unigene6131_All	MYB	GCAGTAGAGGCAAGTTTGAGAGGAG	TCGTTAAGCTGAGCACCTGATGTTG	1.005	0.997
Unigene26232_All	DFR	CAGCATTGATCTTGTGTCAGTCATAACC	AGAGAACTTGAACGCTTGTTGGAACT	0.992	0.994
CL6189.Contig3_All	βG	GTTATCAGTGTGGAGGATGGACAGTTG	GTAGGCGAATTGGTTGGACTTGACA	1.059	0.997
Unigene3642_All	PSBP	GCTTGATAAGGGAATCGCTCAGTTTG	CTTCTCATAGGCATCTCCAAGGTTGTT	1.047	0.996
Unigene16195_All	FLS	TCGGAGTTGAACCTCACACTGACA	CCCAATTACCGTCTTTCCAAACTTGAAG	0.96	0.998
Unigene16118_All	HSP	CTGGTCGGATTGCTGGCTTAGAAG	CTCCATCGCCAACCTCAAGAACTG	0.939	0.998
GAPDH	GAPDH	TTGGCATCGTTGAGGGTCT	CAGTGGGAACACGGAAAGC	0.975	0.999
